# Supplementary material for: Identification of regulatory modules in genome scale transcription regulatory networks
Source: BMC Syst Biol. 2017 Dec 15;11:140. doi: 10.1186/s12918-017-0493-2 (PMC5732458; doi:10.1186/s12918-017-0493-2)
Supplement: Supplementary file 4 — Module identified by CoReg in yeast-1-hybrid network. 0 means no module assignment (XLSX 18 kb) [file 12918_2017_493_MOESM4_ESM.xlsx]

## Sheet: Table S1
Table S1, Module identified by CoReg in yeast-1-hybrid network. * 0 means no module assignment
ID	module	family
AT1G03970	0	bZIP
AT1G15580	0	NA
AT1G27440	0	NA
AT1G28470	0	NAC
AT1G29860	0	WRKY
AT1G35560	0	TCP
AT1G44830	0	ERF
AT1G51680	0	NA
AT1G78600	0	DBB
AT2G16720	0	MYB
AT2G20880	0	ERF
AT2G21230	0	bZIP
AT2G25650	0	GeBP
AT2G28710	0	C2H2
AT2G28810	0	Dof
AT2G30490	0	NA
AT2G33480	0	NAC
AT2G35530	0	bZIP
AT2G35940	0	TALE
AT2G37040	0	NA
AT2G38950	0	NA
AT2G48100	0	NA
AT3G10340	0	NA
AT3G11440	0	MYB
AT3G14180	0	Trihelix
AT3G18660	0	NA
AT3G19450	0	NA
AT3G23050	0	NA
AT3G24120	0	G2-like
AT3G25790	0	G2-like
AT3G50060	0	MYB
AT3G50410	0	Dof
AT3G53340	0	NF-YB
AT3G60580	0	C2H2
AT3G61630	0	ERF
AT3G62020	0	NA
AT3G62240	0	NA
AT4G18770	0	MYB
AT4G18780	0	NA
AT4G28370	0	NA
AT4G34050	0	NA
AT4G35160	0	NA
AT4G36740	0	HD-ZIP
AT4G36930	0	bHLH
AT4G37790	0	HD-ZIP
AT5G08130	0	bHLH
AT5G18680	0	NA
AT5G25390	0	ERF
AT5G25890	0	NA
AT5G26210	0	NA
AT5G37020	0	ARF
AT5G43700	0	NA
AT5G47230	0	ERF
AT5G48930	0	NA
AT5G54230	0	MYB
AT5G58010	0	bHLH
AT1G12610	1	ERF
AT1G12630	1	ERF
AT1G20910	1	NA
AT1G21910	1	ERF
AT1G47870	1	E2F/DP
AT1G61730	1	GeBP
AT2G40950	1	bZIP
AT2G44730	1	Trihelix
AT3G19290	1	bZIP
AT3G28920	1	ZF-HD
AT5G05410	1	ERF
AT5G06960	1	bZIP
AT5G44210	1	ERF
AT1G62990	2	TALE
AT2G01570	2	GRAS
AT2G36080	2	B3
AT3G07650	2	CO-like
AT3G10470	2	C2H2
AT3G14230	2	ERF
AT3G19580	2	C2H2
AT3G45610	2	Dof
AT4G14560	2	NA
AT4G24470	2	GATA
AT5G43270	2	SBP
AT1G24030	3	NA
AT3G12270	3	NA
AT3G16770	3	ERF
AT3G21270	3	Dof
AT3G58070	3	C2H2
AT4G14770	3	CPP
AT4G28140	3	ERF
AT4G28500	3	NAC
AT4G29230	3	NAC
AT4G34610	3	TALE
AT5G60120	3	AP2
AT1G32640	4	bHLH
AT1G58100	4	TCP
AT1G74930	4	ERF
AT2G46400	4	WRKY
AT3G20840	4	AP2
AT3G51910	4	HSF
AT4G02640	4	bZIP
AT4G36920	4	AP2
AT5G66300	4	NAC
AT1G09610	5	NA
AT1G69600	5	ZF-HD
AT2G47520	5	ERF
AT3G11580	5	B3
AT3G15500	5	NAC
AT4G38340	5	Nin-like
AT4G39070	5	DBB
AT5G38140	5	NF-YC
AT1G01380	6	MYB_related
AT1G09250	6	NA
AT1G50640	6	ERF
AT1G71130	6	ERF
AT1G80840	6	WRKY
AT5G24590	6	NAC
AT5G25490	6	NA
AT5G51990	6	ERF
AT3G24050	7	GATA
AT3G54810	7	GATA
AT3G60530	7	GATA
AT4G01120	7	bZIP
AT4G17500	7	ERF
AT4G29080	7	NA
AT5G25830	7	GATA
AT5G66320	7	GATA
AT1G54060	8	Trihelix
AT1G76880	8	Trihelix
AT2G22840	8	GRF
AT2G31230	8	ERF
AT3G15210	8	ERF
AT4G17490	8	ERF
AT5G47220	8	ERF
AT5G61590	8	ERF
AT1G19850	9	ARF
AT1G22810	9	ERF
AT1G32360	9	C3H
AT2G47900	9	NA
AT3G06740	9	GATA
AT3G21175	9	GATA
AT5G64220	9	CAMTA
AT1G04550	10	NA
AT1G49720	10	bZIP
AT1G52150	10	HD-ZIP
AT1G68360	10	NA
AT2G26150	10	HSF
AT4G31420	10	NA
AT5G03510	10	C2H2
AT1G10120	11	bHLH
AT1G23380	11	TALE
AT1G42990	11	bZIP
AT1G44810	11	GeBP
AT1G51140	11	bHLH
AT2G45160	11	GRAS
AT3G49530	11	NAC
AT1G09530	12	bHLH
AT1G75540	12	DBB
AT2G47890	12	CO-like
AT3G19860	12	bHLH
AT3G56850	12	bZIP
AT5G61600	12	ERF
AT5G65640	12	bHLH
AT1G12260	13	NAC
AT1G28370	13	ERF
AT1G76510	13	NA
AT3G20310	13	ERF
AT3G27010	13	TCP
AT5G13910	13	ERF
AT1G03840	14	C2H2
AT1G08970	14	NF-YC
AT1G68840	14	RAV
AT3G42790	14	NA
AT5G18560	14	ERF
AT5G65310	14	HD-ZIP
AT1G09540	15	MYB
AT1G32150	15	bZIP
AT2G22850	15	bZIP
AT2G31370	15	bZIP
AT3G49930	15	C2H2
AT5G44080	15	bZIP
AT1G01010	16	NAC
AT1G13960	16	WRKY
AT3G04070	16	NAC
AT3G18990	16	B3
AT4G26640	16	WRKY
AT4G34000	16	bZIP
AT1G16490	17	MYB
AT1G22640	17	MYB
AT1G66230	17	MYB
AT5G11260	17	bZIP
AT5G18270	17	NAC
AT5G26660	17	MYB
AT1G04240	18	NA
AT1G34670	18	MYB
AT1G58220	18	MYB_related
AT4G32040	18	TALE
AT4G37650	18	GRAS
AT5G15630	18	NA
AT1G10480	19	C2H2
AT1G64620	19	Dof
AT1G71930	19	NAC
AT3G61850	19	Dof
AT5G47640	19	NF-YB
AT1G36060	20	ERF
AT1G73730	20	EIL
AT2G23340	20	ERF
AT2G36400	20	GRF
AT4G17460	20	HD-ZIP
AT1G22190	21	ERF
AT1G78080	21	ERF
AT2G23320	21	WRKY
AT3G47620	21	TCP
AT4G34410	21	ERF
AT1G75240	22	ZF-HD
AT3G20770	22	EIL
AT3G26744	22	bHLH
AT5G14340	22	MYB
AT5G59450	22	GRAS
AT1G30810	23	NA
AT1G32870	23	NAC
AT1G69780	23	HD-ZIP
AT2G28350	23	ARF
AT3G24520	23	HSF
AT3G54220	24	GRAS
AT4G33330	24	NA
AT5G13180	24	NAC
AT5G17420	24	NA
AT5G44030	24	NA
AT2G22430	25	HD-ZIP
AT4G00730	25	HD-ZIP
AT4G05100	25	MYB
AT4G25470	25	ERF
AT5G13330	25	ERF
AT1G15950	26	NA
AT2G40260	26	G2-like
AT3G46600	26	GRAS
AT5G49450	26	bZIP
AT5G60890	26	MYB
AT1G61820	27	NA
AT1G69490	27	NAC
AT2G37090	27	NA
AT5G59820	27	C2H2
AT5G60020	27	NA
AT1G17950	28	MYB
AT1G27380	28	NA
AT3G23090	28	NA
AT4G39410	28	WRKY
AT5G65790	28	MYB
AT2G34710	29	HD-ZIP
AT2G40890	29	NA
AT4G27435	29	NA
AT5G60720	29	NA
AT5G62380	29	NAC
AT1G04100	30	NA
AT2G02470	30	NA
AT3G23210	30	bHLH
AT5G08190	30	NF-YB
AT1G77450	31	NAC
AT5G60200	31	Dof
AT5G60850	31	Dof
AT5G63790	31	NAC
AT1G47270	32	NA
AT1G75410	32	TALE
AT2G27050	32	EIL
AT5G17800	32	MYB
AT1G05380	33	NA
AT3G62100	33	NA
AT4G32010	33	B3
AT5G54930	33	NA
AT1G13450	34	Trihelix
AT3G07340	34	bHLH
AT5G01380	34	Trihelix
AT5G62020	34	HSF
AT4G36620	35	GATA
AT5G02840	35	MYB_related
AT5G11510	35	MYB
AT5G60690	35	HD-ZIP
AT1G34310	36	ARF
AT3G17100	36	NA
AT4G25210	36	GeBP
AT4G34990	36	MYB
AT4G34680	37	GATA
AT5G09330	37	NAC
AT5G10280	37	MYB
AT5G22570	37	WRKY
AT2G38080	38	NA
AT2G40740	38	WRKY
AT4G26220	38	NA
AT5G16600	38	MYB
AT3G02940	39	MYB
AT3G62610	39	MYB
AT4G25490	39	ERF
AT5G41920	39	GRAS
AT1G12840	40	NA
AT2G31730	40	bHLH
AT4G00940	40	Dof
AT5G06839	40	bZIP
AT1G14920	41	GRAS
AT4G37940	41	MIKC
AT5G07680	41	NAC
AT5G52660	41	MYB_related
AT2G44840	42	ERF
AT4G28110	42	MYB
AT5G28040	42	GeBP
AT3G22760	43	CPP
AT5G65210	43	bZIP
AT5G66730	43	C2H2
AT1G06180	44	MYB
AT1G63910	44	MYB
AT5G48150	44	GRAS
AT2G26940	45	C2H2
AT4G30935	45	WRKY
AT5G14000	45	NAC
AT1G22985	46	ERF
AT1G43700	46	bZIP
AT5G43170	46	C2H2
AT2G38470	47	WRKY
AT2G46680	47	HD-ZIP
AT3G57480	47	C2H2
AT2G24790	48	CO-like
AT3G16870	48	GATA
AT5G26930	48	GATA
AT1G02340	49	bHLH
AT2G33310	49	NA
AT3G06490	49	MYB
AT1G79180	50	MYB
AT3G08500	50	MYB
AT4G22680	50	MYB
AT1G51600	51	GATA
AT1G53910	51	ERF
AT4G35040	51	bZIP
AT2G46270	52	bZIP
AT3G25730	52	RAV
AT4G36730	52	bZIP
AT1G14580	53	C2H2
AT1G68920	53	bHLH
AT5G44160	53	C2H2
AT2G23290	54	MYB
AT4G35900	54	bZIP
AT5G16770	54	MYB
AT4G23980	55	ARF
AT5G10510	55	AP2
AT5G51190	55	ERF
AT3G11280	56	MYB
AT3G21890	56	NA
AT5G01200	56	MYB
AT1G19000	57	MYB_related
AT1G29160	57	Dof
AT3G16350	57	MYB_related
AT3G10500	58	NAC
AT5G05790	58	MYB
AT5G61890	58	ERF
AT1G06070	59	bZIP
AT4G18880	59	HSF
AT5G18830	59	SBP
AT1G07520	60	GRAS
AT1G69310	60	WRKY
AT5G52020	60	ERF
AT1G24625	61	C2H2
AT2G38340	61	ERF
AT5G15210	61	ZF-HD
AT1G72360	62	ERF
AT2G28110	62	NA
AT5G03150	62	C2H2
AT2G29660	63	C2H2
AT3G06590	63	bHLH
AT2G02540	64	ZF-HD
AT5G39760	64	ZF-HD
AT1G50600	65	GRAS
AT2G38090	65	MYB
AT2G02070	66	C2H2
AT2G22760	66	bHLH
AT1G26960	67	HD-ZIP
AT5G54470	67	NA
AT3G22780	68	CPP
AT3G23690	68	bHLH
AT3G60490	69	ERF
AT5G25810	69	ERF
AT1G54830	70	NF-YC
AT1G56170	70	NF-YC
AT5G15150	71	HD-ZIP
AT5G17490	71	GRAS
AT1G80590	72	WRKY
AT2G16910	72	bHLH
AT1G30490	73	HD-ZIP
AT2G47460	73	MYB
AT4G17570	74	GATA
AT4G27240	74	C2H2
AT2G41070	75	bZIP
AT3G57230	75	MIKC
AT5G63280	76	C2H2
AT5G67190	76	ERF
AT5G08520	77	MYB
AT5G12870	77	MYB
AT2G24570	78	WRKY
AT4G31550	78	WRKY
AT2G13960	79	MYB_related
AT3G61890	79	HD-ZIP
AT1G64530	80	Nin-like
AT4G36900	80	ERF
AT1G27730	81	C2H2
AT2G30590	81	WRKY
AT1G05710	82	bHLH
AT2G25000	82	WRKY
AT2G40620	83	bZIP
AT2G47260	83	WRKY
AT4G37260	84	MYB
AT5G54680	84	bHLH
AT1G05805	85	bHLH
AT5G62610	85	bHLH
AT1G01260	86	bHLH
AT4G32890	86	GATA
AT1G08320	87	bZIP
AT3G50260	87	ERF
