# Supplementary material for: Identification of regulatory modules in genome scale transcription regulatory networks
Source: BMC Syst Biol. 2017 Dec 15;11:140. doi: 10.1186/s12918-017-0493-2 (PMC5732458; doi:10.1186/s12918-017-0493-2)
Supplement: Supplementary file 6 — Experiments used in co-expression analysis of DAP-seq network (XLSX 12 kb) [file 12918_2017_493_MOESM6_ESM.xlsx]

## Sheet: Table S3
Table S3. Experiments used in co-expression analysis of DAP-seq network
N: Experimental condition is not present in the GSE data set
Y: Experimental condition is present in the GSE data set
GSE ID	abiotic stress	biotic stress	hormone	development	mutant	other
GSE13739	Y	N	N	N	N	N
GSE22966	Y	N	N	N	N	N
GSE24077	Y	N	N	N	N	N
GSE24517	Y	N	N	N	N	N
GSE30095	Y	N	N	N	N	N
GSE30097	Y	N	N	N	N	N
GSE31158	Y	N	N	N	N	N
GSE34130	Y	N	N	N	N	N
GSE38030	Y	N	N	N	N	N
GSE39268	Y	N	N	N	N	N
GSE46205	Y	N	N	N	N	N
GSE5617	Y	N	N	N	N	N
GSE5621	Y	N	N	N	N	N
GSE5622	Y	N	N	N	N	N
GSE5623	Y	N	N	N	N	N
GSE5624	Y	N	N	N	N	N
GSE5625	Y	N	N	N	N	N
GSE5626	Y	N	N	N	N	N
GSE5627	Y	N	N	N	N	N
GSE5628	Y	N	N	N	N	N
GSE7631	Y	N	N	N	N	N
GSE7641	Y	N	N	N	N	N
GSE9719	Y	N	N	N	N	N
GSE26983	Y	N	N	N	Y	N
GSE14106	N	Y	N	N	N	N
GSE17464	N	Y	N	N	N	N
GSE35325	N	Y	N	N	N	N
GSE41136	N	Y	N	N	N	N
GSE50526	N	Y	N	N	N	N
GSE5615	N	Y	N	N	N	N
GSE5685	N	Y	N	N	N	N
GSE5686	N	Y	N	N	N	N
GSE6176	N	Y	N	N	N	N
GSE18975	N	N	N	N	N	Y
GSE12404	N	N	N	Y	N	N
GSE14502	N	N	N	Y	N	N
GSE21611	N	N	N	Y	N	N
GSE21684	N	N	N	Y	N	N
GSE29543	N	N	N	Y	N	N
GSE30223	N	N	N	Y	N	N
GSE4733	N	N	N	Y	N	N
GSE5620	N	N	N	Y	N	N
GSE5630	N	N	N	Y	N	N
GSE5632	N	N	N	Y	N	N
GSE5633	N	N	N	Y	N	N
GSE6174	N	N	N	Y	N	N
GSE28600	N	N	Y	N	N	N
GSE35580	N	N	Y	N	N	N
GSE42007	N	N	Y	N	N	N
GSE14496	N	N	N	N	Y	N
GSE15876	N	N	N	N	Y	N
GSE2473	N	N	N	N	Y	N
GSE26297	N	N	N	N	Y	N
GSE28297	N	N	N	N	Y	N
GSE46107	N	N	N	N	Y	N
GSE6151	N	N	N	N	Y	N
GSE7796	N	N	N	N	Y	N
GSE11708	Y	N	N	N	Y	N
GSE27985	Y	N	N	N	Y	N
GSE19271	N	N	N	N	Y	Y
GSE17479	N	N	Y	N	Y	N
GSE19520	N	N	Y	N	Y	N
