# Supplementary material for: Identification of regulatory modules in genome scale transcription regulatory networks
Source: BMC Syst Biol. 2017 Dec 15;11:140. doi: 10.1186/s12918-017-0493-2 (PMC5732458; doi:10.1186/s12918-017-0493-2)
Supplement: Supplementary file 8 — P-values for co-expression analysis for Fig. 7 heatmap. (XLSX 96 kb) [file 12918_2017_493_MOESM8_ESM.xlsx]

## Sheet: Table S5
Table S5. P values for co-expression analysis for Figure 6 heatmap.
Module ID	GSE24077	GSE31158	GSE14502	GSE5623	GSE39268	GSE5622	GSE5621	GSE5626	GSE5627	GSE5628	GSE5624	GSE5625	GSE5620	GSE35580	GSE4733	GSE28297	GSE26297	GSE27985	GSE14496	GSE12404	GSE21611	GSE7631	GSE42007	GSE34130	GSE18975	GSE21684	GSE41136	GSE17479	GSE17464	GSE6176	GSE5615	GSE5685	GSE13739	GSE5686	GSE38030	GSE19520	GSE9719	GSE35325	GSE29543	GSE5633	GSE5632	GSE15876	GSE28600	GSE19271	GSE30223	GSE14106	GSE46107	GSE24517	GSE30097
1322	0.025732	0.0494991	0.00880793	0.294571	0.222357	0.478068	0.2211	0.720268	0.297045	0.416399	0.291864	0.242704	0.185546	0.707009	0.465604	0.00216518	0.217823	0.0148307	0.0017357	2.98027e-06	0.103419	0.338621	0.362728	0.0863274	0.68018	0.0159783	0.24373	0.110762	0.000230161	0.0626106	0.578507	0.0147358	0.00376724	0.00588488	0.257525	0.0588328	0.049809	0.160567	0.389521	0.224481	0.00590738	0.0215015	1.228e-05	2.66554e-09	0.0252703	0.0345399	0.726432	0.0405832	0.00210333
1353	0.523011	0.135849	0.241823	0.0335345	0.560756	0.191214	0.794332	0.449245	0.718043	0.564959	0.716946	0.565101	0.720574	0.108101	0.0604995	0.0196464	0.000738508	0.0300063	0.56486	0.0360042	0.0156309	0.444438	0.01793	0.328139	0.00462754	0.0846586	0.198601	0.212503	0.164028	0.00521008	0.42529	0.101831	0.163182	0.0287768	0.572619	0.224523	0.00416784	0.000123647	0.24806	0.0642527	0.353384	0.126177	0.670484	0.246685	0.00508101	0.00517979	7.02354e-05	0.209093	0.00924927
344	0.041229	0.0301377	4.79767e-07	2.30944e-17	0.00637253	0.00788227	0.117308	0.723081	0.161748	7.90595e-05	0.0064774	0.0314581	0.00597211	0.0308671	0.488933	0.0507204	3.55817e-06	2.23777e-05	5.6874e-07	0.00721179	0.0625667	0.110324	0.000202776	9.77562e-06	1.1532e-07	0.00284193	0	3.99303e-30	6.97338e-13	5.78074e-10	2.8e-08	6.6188e-07	9.38781e-08	7.69725e-05	0.069574	0.298188	2.27464e-09	0.00352052	2.5465e-07	0.00943986	6.35571e-07	7.18382e-17	0.445337	3.7126e-12	0.000220309	0.00691182	0.00181643	4.6386e-06	0.000157487
781	0.501434	0.665965	0.153227	0.00115772	0.322484	0.495045	0.0450502	0.354983	0.699923	0.267224	0.756955	0.537358	0.71849	0.0312636	0.0320101	0.197959	0.148917	0.489239	0.086186	0.391677	0.120985	0.442092	0.518439	0.650748	0.015149	0.156978	6.04612e-12	0	1.52834e-05	1.58561e-06	0.00350733	0.0065897	0.00080704	1.68245e-05	0.138581	0.000143546	0.0823388	0.0160981	0.242215	0.624447	0.254267	0.00628107	0.810174	0.0128675	0.255222	0.564273	0.0923433	0.040469	1.15849e-05
852	0.0982166	0.696999	0.221283	0.23588	0.259137	0.32909	0.381602	0.180528	0.332064	0.756396	0.338203	0.724596	0.693454	0.0558719	0.128277	0.026168	0.355906	0.18448	0.457718	0.0340685	0.737008	0.15022	0.203344	0.161249	0.101313	0.463484	0.0266447	0.253545	0.0860453	0.0385178	0.286676	0.00302253	0.0352999	0.247581	0.352097	0.839137	0.170526	0.229999	0.04717	1.36561e-07	2.89715e-06	0.00123198	0.00226488	1.61097e-05	0.00881075	0.0188711	0.200301	0.318111	0.00314458
1092	0.0180385	0.535625	0.872214	0.0327684	0.24131	0.514404	0.726995	0.618988	0.852881	0.236953	0.629811	0.5279	0.689433	0.0613839	0.152041	0.175401	0.00175675	3.66524e-06	0.340633	0.00298006	0.110492	0.483423	0.425233	0.428691	0.0159465	0.737997	0.0174228	0.496033	0.135764	0.0324659	0.710535	6.14582e-05	0.0461369	0.0919766	0.538984	3.99768e-06	0.399132	0.430427	0.0416036	0.0671339	7.2093e-05	1.61737e-05	1.76684e-05	0.000710495	0.793336	0.271135	0.466802	0.421332	0.000128866
269	0.0105045	0.591348	0.302946	0.652282	0.0827974	0.147337	0.0295627	0.000153005	0.00101081	0.00268261	0.0241799	0.164464	0.00953557	0.794269	0.324766	0.316409	0.239386	0.126327	0.528776	0.0493599	0.695064	0.0349292	0.271229	1.02429e-07	0.0167292	0.190184	0.350744	0.153866	0.0591402	0.639949	0.117697	0.104263	0.510343	0.0243452	0.490013	0.251189	0.193412	0.0896045	0.407787	0.0709162	0.183258	0.389264	0.446487	0.012887	7.56813e-05	2.50292e-06	0.15516	0.0747834	0.0473852
684	0.117482	0.333782	0.573828	0.0561798	0.867427	0.0566021	0.218532	0.000838275	0.000581956	0.0218698	0.179867	0.353323	0.214896	0.495979	1.03559e-05	1.10897e-07	0.00786492	0.167597	0.0256764	0.000114159	0.40819	0.749609	0.159034	0.69791	0.589963	0.000206085	0.172425	0.00401454	0.0113956	0.597576	3.30774e-06	0.244983	0.00256064	0.0225197	0.155773	0.128397	0.651659	0.000375966	0.845944	3.01629e-05	0.553496	0.859634	0.305513	0.467687	0.232536	0.0393684	0.0187392	6.73485e-05	0.000123237
583	0.0578997	0.26519	0.785609	2.80875e-12	0.00502551	0.000508777	3.4206e-06	0.00360705	0.0207561	1.13928e-05	0.00789732	4.97046e-06	0.00151491	0	0.914661	0.814567	0.441715	0.653684	0.892203	0.101094	0.25717	0.100829	0.00359385	0.701883	0.000336682	0.109316	0.000511189	0.000336198	0.0981711	0.339912	0.434932	0.466516	0.387036	0.0381861	0.660668	0.0938926	0.638381	0.942019	0.0316675	0.155976	0.203384	0.00251831	0.681106	0.0942832	0.370171	0.0415831	0.571692	0.0445362	0.101498
929	0.0682142	0.029109	0.762353	3.14044e-06	0.0747396	0.258908	0.0491928	0.00866539	0.0425034	0.0673191	0.0151385	0.00349841	0.00221436	0.106918	0.8067	0.382166	0.574822	0.382599	0.213416	0.000510171	0.211593	0.583965	0.038767	0.399654	0.0013276	0.161571	0.716997	0.0622023	0.0392305	0.0874059	0.306243	0.00188125	0.00311494	4.97835e-05	0.562658	0.00506649	0.285502	0.724627	0.00356065	0.176662	0.511234	0.27475	0.0743805	0.268409	0.316918	0.00137764	0.643896	0.00505668	0.268625
101	0.495485	0.398284	0.26552	8.53452e-06	0.36598	0.227684	0.0187181	0.0163657	0.00800972	0.00544487	0.00656462	0.00444461	0.000828617	0.384528	0.488203	0.00106246	0.578358	0.216583	0.456632	0.0777871	0.440896	0.834726	0.926804	0.187933	0.0116661	3.09078e-05	0.0915132	1.83723e-05	1.80642e-07	0.0456415	0.300028	0.0163537	0.00161798	0.000262486	0.743087	0.518821	0.632641	0.308101	0.0523212	0.907383	0.749346	0.789668	0.605628	0.0738781	0.664228	0.0085307	1.01203e-05	0.958333	0.644205
469	2.6446e-06	4.33729e-05	0.0365119	0.000599907	0.000676442	0.178051	0.000273278	0.0209259	2.13571e-05	0.00117883	1.6378e-05	0.00710463	0.000780944	0.830417	0.374234	0.74	0.596773	0.813305	0.369884	0.719125	0.511834	0.555005	0.0418183	0.753774	0.18233	0.511311	0.0126235	0.128278	0.0835104	7.83791e-05	0.463507	0.000716636	3.564e-06	0.0134892	0.503052	0.684236	0.738006	0.522023	0.181273	0.590431	0.307924	0.826818	0.363805	0.870931	0.0378939	0.776271	0.717459	0.958605	0.224137
259	0.0460858	0.0766928	0.279731	6.46651e-09	0.103075	0.0294966	0.101796	0.571147	0.148713	0.0155905	0.00414092	0.000197778	0.0167344	0.136229	0.439625	0.697688	0.473106	0.0351798	0.21621	0.643932	0.0908102	0.521907	0.0008775	0.0165921	0.479242	0.154388	0	2.55742e-10	0.0195763	0.00215008	0.000757279	0.000227907	4.45213e-08	0.0232074	0.612902	0.777118	0.634216	0.124809	0.243271	0.0164113	0.300814	0.113312	0.082466	0.647176	0.712524	0.0323416	0.0898354	0.0632122	0.192273
332	0.000439943	0.00013821	3.3153e-07	2.90239e-09	0.000861274	0.107978	1.47008e-05	0.0220492	0.00038818	0.000162719	0.000657018	0.0008443	0.000237343	0.0812559	0.616526	0.670741	0.774601	0.133996	0.217314	0.189524	0.000310403	0.0598028	0.124194	0.602092	0.00143118	0.187075	0.000148108	0	0.00056529	0.054971	0.0685807	0.000940239	0.00010213	0.0823723	0.0866817	0.324333	0.259138	0.000976447	0.200605	0.0191754	0.512057	0.00171061	0.535529	0.322061	0.178526	0.35427	0.593823	0.0137571	0.00338233
559	0.510445	0.848906	0.00127822	0.200062	0.0774115	0.00226844	0.0111326	0.00990707	0.367453	0.230743	0.150613	0.170253	0.29173	0.00886366	0.763639	0	0.0137674	0.00417532	0.800129	0.0183967	0.0775802	0.569405	0.227464	0.296256	0.764067	0.199523	0.00450013	0.894485	0.0559322	0.000135438	0.200975	0.288962	0.414691	0.0013574	0.828552	0.254126	2.00006e-05	0.430076	0.329209	0.675011	5.2437e-07	0.511954	0.0653893	3.03726e-06	0.00111599	0	4e-09	0.00701145	0
433	4.13876e-06	0.0275468	0.0250837	1.332e-06	0.00471178	0.0416815	0.00883187	0.526521	0.00950221	1.05098e-05	0.0362553	0.00258642	0.000640653	0.0456908	0.803829	0.784505	0.471666	0.000674241	0.18502	0.0186012	0.454524	0.542781	0.198417	0.836294	0.0770888	0.75248	0	0.176633	0.355887	0.27258	0.034029	0.19429	0.0803833	0.00231987	0.685986	6.70868e-06	0.0339188	2.82522e-10	0.061822	0.716701	0.123867	0.0541517	0.620603	0.0431796	0.898794	1.49534e-05	0.0423588	0.000206304	0.000719163
925	0.0157129	0.0876255	0.0982362	0.000228399	0.00141417	0.00488563	0.000149167	0.00533641	0.00466551	0.000201696	0.0847488	0.00564225	0.00375259	0.352825	0.666496	0.631565	0.0988025	0.000457739	0.378751	0.0475097	0.00787522	0	0.79532	0.00725928	0.520867	0.0346316	0.820931	0.209818	0.000734456	0	0.513815	0.100991	0.745472	0.541365	0.0614161	0.0250057	0.530755	0.0391925	0.0185078	0.191558	0.0104704	0.00398812	1.47927e-06	2.82511e-09	0.0671419	9.92948e-06	0.874883	0.513697	0.000625617
496	8.419e-06	2.0718e-05	0.00505659	6.33832e-05	5.40783e-06	4.33068e-05	0.000166285	0.00293127	2.38934e-05	3.02955e-08	7.98818e-06	1.2914e-05	0.00203597	0.0049225	0.883733	0.0973823	0.086383	0.0154578	0.300436	1.12127e-05	0.00671038	0.00567732	0.192276	0.884784	0.0764753	1.12273e-08	0.794935	0.924376	0.745348	0.31816	0.960919	0.00320018	0.728666	0.497366	0.948181	0.351423	0.902356	0.611551	0.46584	0.402162	0.13194	0.0466778	0.0248188	0.12677	4.37117e-07	6.28815e-07	0.976702	0.2188	1.05564e-14
804	0.00766353	0.000143099	0.00594716	0.359327	1.18329e-08	0.0687451	0.000609261	0.000510824	0.0757285	0.0881346	0.00736619	0.0494416	0.15209	0.539188	0.956238	0.375655	0.26084	0.288091	0.664874	0.0910369	0.00495616	0.670079	0.0194789	0.832439	0.205839	0.0874967	0.939723	0.527499	0.882706	0.018157	0.887101	0.261051	0.681952	0.834464	0.479184	0.72793	7.20665e-05	0.741512	0.262652	0.0255935	0.75988	0.00143057	0.639838	0.302103	0.0416513	0.0220302	0.0738584	0.268397	0.000385516
633	0.00749029	0.425516	0.00422384	0.237916	0.0128703	0.0116411	0.162981	0.0880735	0.0199637	0.294854	0.117878	0.204269	0.0136087	0.542327	0.11554	4.70448e-06	0.821724	0.00465652	0.44616	0.153826	0.0188429	0.0331852	0.914639	0.193239	0.895671	0.0100231	0.00902344	0.860091	0.857471	0.471548	0.301105	0.841727	0.0202979	0.198238	0.410235	0.491097	0.000490122	0.476473	0.613715	1.88084e-05	0	0.21329	0.37851	0.557604	0.00908722	0.675142	0.0522777	0.267945	0.442909
92	1.55776e-07	2.98374e-07	3.66381e-09	3.75413e-07	4.61284e-16	0.00104242	6.78113e-06	4.87426e-06	3.59663e-07	0.000214385	0.000260955	9.1256e-07	0.000216307	0.44412	0.92772	0.0218086	0.199911	0.000128104	0.72959	6.66472e-09	0.1837	0.634705	0.444015	0.229947	2.99593e-12	0.0368252	0.0251759	0.0155047	4.85067e-07	0	0.750412	0.298088	0.0843168	0.70608	0.399323	0.0699313	0	6.00114e-12	1.89878e-06	1.88847e-19	1.40771e-16	0.477597	0.174384	1.99288e-05	0.0559516	0.0270543	0.0259338	0.539423	0.82401
585	0.00031879	4.83922e-06	1.6866e-06	3.63417e-05	4.01928e-06	1.45243e-06	6.11975e-05	6.07682e-06	4.111e-06	0.00704559	0.000992465	0.0450125	0.00425578	0.910412	0.590887	0.761306	0.118778	0.849399	0.359158	0.182225	0.713114	0.781222	0.726172	0.950406	0.320774	0.0125415	0.000877874	0.00876802	6.325e-13	0.0247002	0.00952881	0.00266757	0.597765	0.850177	0.681446	0.0792665	0.223756	0.08772	0.0483915	7.40294e-05	0.0260211	0.0217844	0.0256609	2.52093e-07	0.00301696	0.485953	0.0149955	0.145489	0.297916
207	6.01647e-06	3.3e-08	6.29529e-05	0.236013	3.71897e-13	0.00669173	0.0548675	1.10041e-06	0.000101849	0.00923104	0.219948	0.0142477	0.00015479	0.687167	0.114624	0.215318	0.464406	0.000537397	5.01453e-06	9.6275e-14	0.11828	0.16581	0.00057323	0.628473	0.107332	0.037115	1.36e-07	0.0979916	8.8546e-07	0.391239	0.00651363	0.335322	0.0841318	0.00102885	0.877011	0.247128	8.30901e-05	0.300382	0.614544	0.0859606	0.0177224	0.920299	0.652013	0.221851	0.672834	0.414762	0.414499	0.958099	0.22419
349	0.0338706	0.0613546	1.47532e-07	0.0390487	4.82681e-09	0.000637497	6.5319e-05	1.37782e-05	0.0186279	0.00147714	0.0362107	5.92955e-05	0.00047316	0.342189	0.795351	0.940948	0.785968	0.439021	0.118613	0.0189714	0.0219404	0.391798	0.0224859	0.383001	0.697265	0.0193128	0.499142	0.894339	0.865613	0.834654	0.601983	0.0860344	0.082911	0.815722	0.721589	0.660005	0.00220621	0.0763843	0.590297	0.143935	0.872783	0.715694	0.68522	0.390486	0.265412	0.359146	0.57401	0.755562	0.534276
82	1.27667e-06	0.202901	0.00521838	0.00114143	4.34322e-06	7.1074e-05	3.00635e-05	5.34074e-07	3.47785e-08	0.00374476	2.09e-07	0.0126448	1.85256e-08	0.342378	0.00853025	0.0763355	8.49526e-17	6.67358e-07	3.55598e-07	0.0156313	0.655277	7.01392e-05	0.016694	0.376087	0.0140056	0.798457	0.00359528	0.00369204	0.000533018	0.25853	0.0001877	0.353415	0.46745	0.122219	0.754591	0.00475052	0.0369487	0.00116077	9.18023e-05	4.16913e-07	6.04886e-05	0.000150939	0.0494345	0.0865826	1.77706e-06	0.0218696	0.502528	0.0780224	0.362624
144	2.48636e-07	3.5765e-06	1.29292e-06	9.26034e-08	5.40735e-12	3.58129e-09	6.42947e-12	2.5791e-06	7.14834e-11	9.31175e-09	3.80838e-06	1.20483e-11	1e-09	0.739548	0.714722	0.534392	0.00931068	0.0972033	0.00386858	0.000774415	1.27094e-07	0.820765	0.151425	0.538771	0.00414387	0.0246592	0.637739	0.104534	0	0.231969	0.479005	0.462349	0.401919	0.70483	0.461108	0.876414	0.142268	0.12952	0.316823	0.000211714	0.0852836	0.00156001	0.0127596	0.948147	0.353955	0.00042869	0.767574	0.583708	0.453924
103	0.201574	0.199517	0.00225267	9.41074e-11	0.0317998	1.29206e-21	0.35722	4.12707e-10	6.92146e-06	4.1252e-07	1.84925e-05	0.0113538	1.64558e-07	1.74538e-05	0.990568	0.111746	7.00339e-06	0.234404	0.133701	1.11537e-06	0.01748	0.00872278	0.00289413	0.6341	0.201561	0.113104	0.0139783	0.0386082	0.357913	0.376527	0.424202	0.771703	0.018233	0.0876011	0.0010509	0.353394	0.00019786	0.758199	0.0227932	5.37524e-06	0.000803961	0.110524	0.00232349	0.336666	0.740238	0.00048161	0.478461	0.318531	9.31256e-05
398	0.0424495	0.128479	0.0833022	1.99558e-05	1.50291e-06	5.94527e-05	0.000372996	0.000247515	0.00263171	0.00472396	0.00500061	0.028431	0.0105024	0.768364	0.319375	0.958126	0.855022	0.558049	0.11349	0.0101526	0.0409989	0.071228	0.629372	0.292107	0.0976635	0.81186	0.83231	0.627109	0.471985	0.681884	0.650194	0.384269	0.0878394	0.435924	0.891717	0.731198	0.000228097	0.854464	0.000340659	0.0763661	0.102212	0.754557	0.278088	0.201046	0.780981	0.0413792	0.503527	0.0146654	0.098244
168	0.0256098	0.0201432	2.786e-06	0.250695	0.00291525	0.00138473	0.0178386	0.00363281	0.0628055	0.0133749	0.299883	0.201128	0.0945506	0.00263373	0.113762	0.00347704	0.533174	0.44643	0.381701	0.014505	0.541543	0.173704	0.303605	0.0125786	0.00274605	0.679587	0.000151676	0.172489	0.152325	0.369988	0.611644	0.26204	0.609574	0.548599	0.649706	0.237912	1.06558e-05	0.166957	0.0227044	0.134589	8.84369e-11	0.0144579	2.68285e-05	0.000162894	0.255586	0	1.86333e-07	0.596022	0.4472
511	2.71549e-07	6.67e-07	0.0011075	3.22766e-06	0.00317293	0.00495094	0.000159528	0.190578	0.0664864	0.000309571	0.0143144	0.0224865	0.00107608	0.533876	0.940464	0.447601	0.329403	0.0996808	0.281961	0.72065	0.526002	0.374405	0.00129512	0.252847	0.0145383	0.352944	0.00100362	0.0282044	0.0999878	0.103702	0.763615	0.177514	0.212309	0.262759	0.0733827	0.623821	0.00190013	0.801978	0.0744047	0.55503	0.101448	0.259358	0.662472	0.443507	0.0340044	0.365584	0.137996	0.343504	0.0202919
96	0.012262	2e-09	0.0605757	0.000151467	0.00214076	0.215798	0.157051	0.193778	0.00899069	0.00308033	0.00516784	0.106188	0.000962388	0.841657	0.744147	0.75683	0.749419	0.252349	0.323996	0.0124717	0.853736	0.893051	0.718481	0.0469903	0.00339878	7.81345e-05	0.0132083	1.47321e-07	0.000223179	0.489951	0.255503	0.202577	0.794063	0.871301	0.488593	0.000510261	0.0670923	0.47166	2.13161e-08	0.941406	0.827317	0.915602	0.184767	0.15717	0.138952	0.0556033	0.159969	0.839968	0.382981
115	0	1.10792e-10	0.00140857	0.232989	5.48388e-05	0.00272737	0.00438506	3.86258e-06	4.01756e-05	0.0814155	0.00253139	0.00121264	0.000499434	0.736047	0.297129	0.635912	0.462573	0.35798	0.856621	0.579868	0.321117	0.625594	0.0609486	0.0704949	0.10226	0.0141225	0.391053	0.364489	0.312493	0.406814	2.9746e-08	0.104227	0.397116	0.00715013	0.024685	0.436371	0.00327972	0.610667	6.95934e-13	0.121494	0.00492366	0.442096	0.0330171	0.0122995	3.68273e-05	0.387393	0.388748	0.772277	0.164719
7	0.048945	9.45018e-05	3.46047e-08	0.00371071	8.62858e-07	1.84491e-05	3.54489e-07	2.94685e-07	3.93294e-10	5.30877e-11	0.000807417	3.94467e-07	4.43275e-08	0.868109	0.0160488	0.691923	2.42874e-07	0.0010685	0.309566	0.0210772	0.131683	0.146727	0.00237131	0.0217178	0.0167234	2.38293e-11	0.401209	0.7575	0.544008	0.890215	0.0380825	0.664388	0.318884	0.146494	0.327	0.212186	2.64302e-08	0.000110029	1.75931e-15	0.0584296	0.0217903	0.737947	0.158959	0.0512764	0.178365	0	2.2221e-09	0.347626	2.11142e-05
70	0.000144044	0.0066416	0.150408	2.3e-08	3.27e-07	0.296966	0.00379191	0.0143425	0.000338877	0.000235223	0.117576	0.00541288	0.0022977	0.000214153	0.644752	0.324072	0	0.0337741	0.182285	0.0679027	5.56014e-06	0.0884821	0.00857386	0.0356055	7.53916e-05	0.0187272	0.345394	0.292499	0.984756	0.336387	0.242011	1.69019e-05	0.466086	0.0735567	0.155523	1.0705e-08	0.000974273	3.19885e-05	0.212544	0.0515447	0.809861	0.117839	0.90746	0.0230969	0.0122745	0.473067	0.265627	0.578799	0.220793
140	0.0964409	0.182519	0.790479	0.0132443	0.000180383	0.258016	6.607e-06	0.0165598	0.000680105	4.40831e-05	0.00206364	0.0452005	0.000419276	0.403915	0.784589	0.557588	0.00208796	0.0229801	0.000524295	0.281559	0.881794	0.896157	0.0166006	0.763557	0.325318	0.21419	0.422885	0.848215	0.773512	0.483876	0.48408	0.0797959	0.0510145	0.00540967	0.00117187	0.315795	0.772885	0.143542	0.744907	0.707905	0.972262	0.463081	0.142102	0.0110349	0.217952	0.901645	0.334108	0.006214	0.843611
255	0.00147486	0.628805	0.0830251	4.38991e-06	0.198988	0.00819306	0.355497	0.000663905	0.11318	0.103561	0.138055	0.116063	0.0710381	0.131028	0.00831794	0.836639	0.89635	0.172979	0.000696667	8.16435e-06	0.0257998	0.387758	0.111516	0.353498	0.688759	0.012769	0.000515332	0	0.0011715	0.00105379	0.29896	0.696775	0.00568994	0.0435502	0.00835313	0.396754	0.334183	3.25254e-06	0.688419	0.596613	0.363351	0.00101226	0.370552	0.0246302	0.0234949	0.886188	0.0976325	0.000834814	0.595734
137	0.4603	0.100085	2.22174e-07	0.000204111	0.000164449	0.000682025	1.21401e-05	0.000181503	0.00168959	1.61935e-05	3.7897e-05	0.000347027	0.00042058	0.505222	0.000127894	0.185462	0.47961	0.546091	0.0811065	2.52532e-10	0.264986	0.172286	0	0.00729798	0.000356493	7.1795e-05	0.277912	0.009447	0.29913	0.00352175	0.189753	0.784093	0.795415	0.94459	0.665449	0.29529	0.000414402	0	0.00296734	0.227526	0.23498	2.58615e-05	2.23153e-06	0.422821	0.566262	0.781991	0.488774	0.00293655	0
67	0.111878	0.576373	0.303404	2.87021e-05	0.000891189	1.28859e-05	0.0121076	0.000234636	0.0530669	3.0652e-05	0.0214689	0.0048556	1.84975e-05	0.392231	0.026292	0.00302334	0.259937	0.605347	0.561311	0.0164099	7.96415e-06	0.012297	0.68334	0.661649	0.49829	0.0419758	0.645642	0.283272	0.511499	0.138356	0	0.580401	0.883335	0.95658	0.133315	0.645646	0.62887	0.290855	0.0696332	0.286458	0.748634	3.92258e-05	0.497282	0.716423	0.636021	0.693361	0.234843	0.00449786	0.581417
8	4.54823e-06	4e-09	0.0151559	6.67463e-10	1.18685e-08	0.00481632	6.24707e-06	0.0468309	0.0571645	0.00769029	0.00141978	0.007203	0.00638947	0.647004	0.0730803	0.425685	0.373263	0.872961	0.0488894	0.561799	0.00325949	0.453426	0.0518178	0.667299	0.990454	0.000366084	0.993386	0.79985	0.321413	0.777155	0.829983	0.213681	0.732903	0.938005	0.363775	0.991949	0.957209	0.541138	0.157553	0.737442	0.829006	0.908849	0.00132059	0.991625	0.391185	0.372653	0.000762824	0.00284575	0.00166303
2	1.80428e-25	2.96909e-11	0.000117984	7.02934e-36	2.18589e-35	0.000767084	7.60023e-06	0.000474414	3.76837e-07	1.10423e-17	0.00240117	5.53872e-17	1.88857e-09	0.0385449	0	0.995976	0	0.0231032	0.465063	2.05592e-06	0.0989377	0.01527	0.00769029	0.933506	0	3.45427e-09	0	0.329036	0.602721	0.005032	0.356377	0.260519	0.273174	0.000139485	0.0766866	0.100432	0	0.617795	0.0215175	2.53003e-11	0.00376263	6.95032e-14	0.577018	0.192113	0.0623505	0.988771	0.998543	1.86049e-06	0.00280995
6	5.00851e-06	0.002271	1.14659e-13	0.000454414	1.65617e-31	0.00314062	1.77583e-05	8.35344e-14	0.000148399	0.0899038	0.00997985	0.00107091	2.15979e-05	0.000560679	0.600624	0.0049128	0.343531	0.00388089	0.0411166	0.000537972	0	0.00588798	0	0.129237	0.0998757	5.5645e-06	0.0269116	0.1574	0.769939	0.745034	0.44106	0.573419	0.0329598	1.47581e-05	0.0115294	0.165829	0	0.0471008	0.216581	6.4482e-08	0.59497	5.84462e-06	0.0174991	9.26815e-05	0.0298879	0.885025	0.00447599	3.04662e-06	9.0273e-07
18	0.00667836	0.000255182	3.2014e-07	8.30795e-26	2.40682e-08	1.81928e-06	1.33674e-09	1.57e-07	0.00113554	1.6949e-22	0.00435155	1.11676e-09	2.25662e-06	0.874869	0.994367	0.894595	0.809786	0.54373	0.709112	0.120404	0.282194	0.0349886	0.0110342	0.927179	0.00329753	0.0161997	0.531072	0	0.104054	0.334038	0.823162	0.826504	0.680267	0.476007	0.939118	0.844997	0.590808	0.0451747	2.1e-07	0.77781	0.166981	0.374407	0.00853313	0.839898	0.789171	0.497884	0.997229	0.269204	0.0121621
992	0.00215103	0.00404008	0.000445777	0.000498696	0.00803857	0.0175087	0.0151179	0.0190901	0.0023064	0.0053029	0.0043129	0.0123375	0.00687063	0.606736	0.587794	0.272496	0.330818	0.352504	0.317776	0.280052	0.788311	0.790506	0.395719	0.0566657	0.0103578	0.307191	0.000857459	0.0198216	0.0208739	0.0585873	0.0494515	0.00122161	0.0220488	6.68208e-06	0.13436	0.0286115	0.730322	0.68961	0.0185368	0.67406	0.593103	0.604823	0.412657	0.497922	0.000593014	0.67901	0.444033	0.287063	0.790961
577	0.285483	0.474467	0.116724	3.06675e-06	0.0975858	0.753477	0.591516	0.0934487	0.358669	0.421318	0.103176	0.742928	0.642128	0.00130469	0.565933	0.734151	0.671576	0.00256879	0.0295012	0.179282	0.160147	0.0011171	0.00393656	0.036178	1.26922e-07	0.0927887	3.98597e-17	0.0845356	0.349641	9.93899e-08	1.06595e-05	0.561281	0.0591529	7.12647e-07	0.671219	0.58937	0.105791	0.725609	0.103226	0.0498047	0.745937	0.0251661	0.694562	0.778829	0.384283	0.178121	0.405504	1.4e-08	0.312046
599	8.09955e-05	0.50662	0.414928	0.000786118	0.069001	0.852831	0.557582	0.337505	0.599174	0.0752894	0.176325	0.400665	0.529898	0.247849	0.597605	0.0295106	0.283561	0.155262	2.52373e-06	0.636503	0.683308	3.46867e-05	0.032254	0.0360715	0.00102031	0.00605779	0	0	3.09e-07	3.07841e-29	0.000184131	0.00727414	0.00552289	0.0228991	0.413208	0.00984235	0.584648	1e-09	0.235749	0.0800746	0.356744	0.00323449	0.574793	0.0637105	0.129528	0.126995	0.192659	0.0304125	0.0370795
448	0.523256	0.0303711	0.224047	0.192556	0.86394	0.732188	0.343922	0.465574	0.540441	0.878225	0.27542	0.55642	0.364274	0.86901	0.805647	5.04066e-05	0.797821	0.0042977	0.0200924	0.150495	0.524119	0.233217	0.593438	1.22861e-06	0.000631448	0.0594951	1.3566e-10	0.00935089	0.0510433	0.0225697	0.159344	0.00418068	0.288363	0.0125115	3.91201e-11	6.00876e-06	0.00106706	0.00734022	0.165589	0.198436	0.576272	0.00884933	0.695056	7.49309e-06	0.070461	0.910827	0.729994	0.886226	0.0132155
906	0.382524	0.209366	0.729518	0.485423	0.935	0.0447374	0.569412	0.492689	0.526638	0.964094	0.350548	0.850574	0.539433	0.571787	0.13662	0.116315	0.0023781	3.58536e-05	0.551381	0.820128	0.132963	0.573569	0.0499685	0.196117	0.108048	0.107275	2.0527e-07	0.190805	0.113409	0.0976695	0.00171811	0.55024	0.0869681	0.668348	0.0231215	0.00293437	0.00622204	0.000106969	0.118124	9.77814e-05	3.34913e-06	1.25489e-07	0.0679438	8.37904e-05	0.0235612	0.251923	0.0140054	0.784274	0.338777
241	0.0730882	0.197102	0.0366521	0.492152	0.0174744	0.324827	0.265999	0.409438	0.386904	0.546099	0.165191	0.36009	0.265437	0.0801251	9.90342e-06	0.0074681	0.000616912	0.0164902	0.677558	2.83774e-05	0.776349	0.0940123	0.188483	0.0799431	0.0901452	0.0262892	0.0137943	0.657303	0.545089	5.75702e-05	0.108317	0.00154208	0.0472787	0.000166729	0.727642	0.0227496	0.0178529	0.0171528	0.0379417	3.93868e-05	8.37925e-05	1.92174e-07	4.52432e-08	0.874875	0.125457	0.329366	0.474413	0.242872	0.527748
308	0.514921	0.680346	0.810581	0.634056	0.922353	0.893328	0.660104	0.74357	0.889963	0.996325	0.409981	0.917167	0.870327	0.137174	0.630262	0.000481422	0.0210117	0.0156744	0.00263489	0.446912	0.578719	0.56393	0.0887935	0.577999	0.581862	0.853825	3.36461e-06	0.385255	0.00616882	0.347401	0.00125451	0.8992	0.798524	0.138253	0.00514911	0.00271695	2.74869e-05	0.00874062	0.0013106	0.0719257	5.98334e-05	0.000103734	0.00103586	0.741814	0.0460091	0.974911	0.612649	0.439009	0.0755211
462	0.643498	0.0552794	0.205252	0.3205	0.0611159	0.351458	0.709084	0.664927	0.755784	0.567055	0.48624	0.439131	0.36653	0.365396	0.000101562	0.000737413	0.685927	0.000659298	0.0499359	0.684306	0.635803	0.0190918	0.103855	0.00791104	0.00273298	0.274367	0.15946	1.80839e-13	2.81159e-05	6.7617e-08	0.00725563	3.29865e-07	0.00414488	2.50929e-05	0.0392187	0.045529	0.18007	0.159967	0.000204093	0.0656423	0.22893	0.550797	0.00100511	0.305087	0.158661	0	1.40403e-07	0.530575	0.0415595
795	0.0825149	0.552365	0.0707474	0.396661	0.859188	0.0364839	0.772811	0.824296	0.659363	0.684044	0.514332	0.770838	0.818201	0.126703	0.00062337	0.190143	0.0437046	0.00329694	0.213934	0.0618472	0.148625	0.0576498	3.36502e-07	0.0275213	0.0392511	0.000475268	0.000153693	0.034676	1.19033e-05	0.00156784	0.228847	0.00145258	0.718242	0.455905	0.174351	0.000332589	0.0294167	0.04099	0.00667306	0.000959806	2.20917e-08	0.044119	5.90322e-06	0.0608411	0.615193	0.742136	0.925609	0.145614	0.0558463
1367	0.256963	0	0	0.0565314	0	0.105708	0.143321	0.243591	0.0513146	0.0955272	0.08411	0.0398754	0.116356	0.0370756	0.0168728	0.144124	0.0248668	0.108611	0.833851	0.00980489	0.0023464	0.042127	0.502568	0.0834286	0.0173284	0.158769	0.775263	0.915962	0.153766	0.202204	0.00100846	0.244487	0.213124	0.596186	0.000231817	0.28552	0.451657	0.00402134	0.121406	0.0148709	0.551206	0.0763322	0.0374681	0.41768	0.236565	0.436721	0.718498	0.136659	0.423637
502	0.583184	0.0899011	0.224438	0.876192	0.00683291	0.0794588	0.863171	0.186505	0.654728	0.85503	0.897794	0.81587	0.869106	0.0610761	0.650395	0.657533	2.96705e-15	0.810515	0.627811	0.00119362	0.000415197	0.870405	0.393701	0.0808702	0.285268	0.193786	0.617518	0.00296818	0.00751218	1.14656e-07	0.115653	7.64286e-10	1.65e-07	6.07864e-06	0.0160452	4.42766e-07	3.5433e-06	0.00305045	0.722167	0.452538	0.172709	0.149589	0.402779	0.0373465	0.00924901	0.0244338	9.49058e-06	0.288174	0.00925901
295	0.00669061	0.000331467	1.30047e-05	0.0557119	1.83336e-07	0.0905586	0.0353229	0.0137475	0.00474699	0.0017863	0.0176923	0.0148917	0.0110553	0.0403838	0.407323	0.794517	0.685789	0.0717899	0.0718795	0.0163589	0.91674	0	0.184734	0.809895	0.0148626	0.0661271	0.535415	0.512234	0	0.000760991	0.722909	0.255769	0.00424494	0.000244169	7.32492e-05	0.0267991	0.758161	0.11725	0.0142573	0.00935937	0.582037	0.204537	0.347148	0.000299827	1.05044e-08	0.238915	0.000731206	0.555613	0.751085
500	0.196685	0.89817	0.896326	0.412104	0.508372	0.764036	0.91895	0.629589	0.762196	0.545884	0.705153	0.887712	0.811522	0.00662537	0.000716591	0.301339	0.578751	0.00291614	0.00111445	0.0109579	1.76207e-08	0.000197441	0.000489997	0.59605	0.26039	3.6e-08	0.42788	0.502923	0.9244	0.501416	0.0993546	0.520677	0.626257	0.0972054	0.614708	0.000158787	0.0916034	5.94273e-07	0.403119	0.574648	0.36599	5.53874e-05	0.0447581	0.365643	0.0355629	0.705778	2.78761e-05	5.11412e-05	0.331577
50	2.29833e-05	0.000573827	0.00721081	0.0185799	0.677483	0.306015	0.445845	0.179056	0.787008	0.227689	0.790449	0.683935	0.257478	0.926573	4.56047e-06	0.943225	0.042087	2.00374e-05	0.335961	0.000232459	0.801222	0.00687686	0.364697	6.80211e-18	0.622624	4.13303e-09	0.7298	0.13051	0.934564	0.671785	0.128939	0.622339	0.0322322	0.0788048	0.251925	2.18084e-22	0	0.386721	0.0071564	0.000817302	0.156289	0.397037	0.520742	0.0681074	3.79715e-05	0.0264496	0.84991	0.847076	0.0500662
73	0.129151	0.0215577	0.00077256	0.0264886	0.00992643	0.039755	0.00444147	0.12798	0.0661018	0.0788538	0.332815	0.308018	0.0455447	0.305778	0.644862	0.0717589	0.386203	0.142009	0.326483	0.00774141	0.310151	0.00487445	6.89549e-10	0.855703	0.503044	0.0148111	0.507762	0.014727	0.469256	0.807005	0.126675	0.364664	0.143779	0.19945	0.764165	0.484282	0.0376565	0.0338758	0.240675	0.598273	0.880216	0.585525	0.760694	0.010267	0.221708	0.619417	0.197155	0.0217545	1e-08
548	0	0	0	0	0.0119393	0	0	0	0	0	0	0	0	5.36813e-08	0.0068826	0.40058	0	0.0705235	0.46621	0	0.408729	0.222273	0.648309	0.554589	0	0	0.584052	0.363579	0	0	0.153505	0.528155	0.13341	0.117255	0.351225	8.61751e-08	0.00457286	0.467732	0	0.0524728	0	0.000369663	0.0643823	0.561822	0.0311336	0.494196	0.830023	0.765656	0.00102704
79	0.781118	0.384872	0.609024	0.0120577	0.465288	0.647195	0.846981	0.904601	0.834889	0.993355	0.22446	0.9622	0.861668	0.922083	0.62772	0.401278	0.0594539	0.832104	0.046222	1.10081e-07	0.456151	0.181265	0.0108776	0.0940931	0.0126526	3.63368e-08	0.00583938	0.000467165	0.00215101	0.202961	1.87608e-06	0.0326828	2.99516e-07	0.000339412	0.27995	0.364902	0.435132	0.00321856	4.61172e-08	0.000306807	0.585308	0.505021	0.000680773	0.02741	0.0198558	0	3.92831e-06	0.000592861	0.570829
402	0.39806	0.344719	0.0244471	0.605052	0.621822	0.808414	0.61075	0.593535	0.84319	0.909706	0.819485	0.959891	0.909732	0.347355	0.740664	0.280131	0.418043	0.000958855	0.381483	0.032646	0.453457	0.459048	0.0765184	0.94056	0.0364243	8.03446e-07	0.588732	0.00224689	1.24804e-08	0.174084	0.00609953	0.00123217	3.67351e-07	0.000356836	6.62762e-07	0.0354969	0.0160644	0.0364779	0.265412	0.250653	0.48797	0.735312	0.343885	1.90932e-05	0.391635	0.158523	0.194756	0.146146	0.72927
39	0.00151083	0.000957476	1e-09	0.174492	0.586209	0.194696	0.00649105	0.064203	0.632736	0.00674375	0.519076	0.0926894	0.813881	0.0130278	0.289391	0.122496	0.00195147	0.00455803	0.0748194	0.0312481	0	0.0349146	0.000826813	0.271835	0.169969	0.00447816	0.301824	0.42901	0.325134	0.645164	0.928187	0.312272	0.491152	0.0969976	0.97488	0.752802	0.911972	0.314838	0.318265	1.6583e-08	0.915433	0.0149969	0.709102	0.841056	0.170567	0.357766	0.640458	0.71761	0.100921
206	0.0296243	0.00170048	0.00235766	1.07017e-11	0.000432346	0.0350923	8.93828e-05	0.122359	0.000592426	1.08309e-08	0.000284094	1.12463e-08	0.000249831	0.0640399	0.862626	0.396646	0.00264818	0.42837	0.607895	0.215978	0.00229219	0.574111	0.00333698	0.364939	0.0861559	0.0574273	0.0876155	0.0350046	0.0670544	0.351086	0.668836	0.160013	0.285571	0.402949	0.431944	0.387053	0.0161717	0.31145	0.00141669	0.184183	0.441497	0.00716571	0.657582	0.463319	0.988461	0.0356221	0.485629	0.664406	1.25483e-05
10	6.06692e-06	0.000306104	3.04315e-11	0.00105688	3.80902e-10	0.0422644	1.44122e-07	9.28914e-06	1.96614e-05	5.64926e-06	0.000748827	6.1758e-05	0.000126679	0.199392	0.980963	0.0382633	0.101882	0.265516	0.641401	3.59191e-10	0.000144931	0.514738	0.012243	0.415218	0.0172374	2.27912e-09	0	0.101184	0.504197	0	0.476153	0.0119192	0.21082	0.661409	3.09474e-10	0.742775	0.0556058	0.291562	0.950363	0.17658	1.54736e-05	0	0.0171623	0.000903377	0.407496	0	0.310003	0.398979	0
21	0.0406176	1.02647e-07	0.00307361	2.61427e-06	1.14375e-05	0.0653176	0.00159364	0.0047682	0.164646	0.000572439	0.0909077	3.73534e-05	0.00370186	0.0337895	0	0.925274	0.0790735	0.158598	0.410707	0.635878	3.48331e-06	0.635494	0.405704	0.92696	0.384238	0.217482	4.15943e-05	0.0181197	0.936953	0.247903	0.0788274	0.871869	0.728269	0.124996	0.123149	0.385774	0.743827	2.38443e-05	0.521537	0.000186226	0.299165	0.0542973	0.000282369	0.393009	0.45597	0.218517	0.949716	0.906454	0.0174928
108	0.0468125	0.0175291	3.23738e-07	0.000456027	0.00046333	4.20063e-07	0.000281946	2.43361e-09	0.00760397	0.00939189	0.00834559	0.000372409	0.000590329	0.327718	0.992371	0.157122	0	0.019747	0.338587	0.230632	0.000233161	0.057719	0.00248523	0.465524	0.155952	0.0146277	0.130087	0.007016	0.00569164	0.609374	0.442038	0	0.000371325	0.567585	0.713174	0.760869	0	0.0221547	0.158615	0.0717934	0.012322	0.0847362	0.892725	0.00342042	0.350319	0.831812	0.378066	0.922911	0
85	0.0105831	0.0129351	0.598612	0.0419623	0.821834	0.900201	4.92706e-05	0.209071	0.366407	0.444491	0.0672283	0.0171493	0.167953	0.467432	0.656217	0.000432393	0.244392	0.00963086	0.770507	0.133368	0.00365237	0.187152	0.171913	0.634764	0.00011347	0.662752	0.749868	2.45161e-07	0.031049	0.00118316	0.189864	0.00608302	0.00180778	0	0.0155341	0.111196	0.0883491	0.100648	0.125617	0.0191014	0.0278795	0.299768	0.160534	0	0.669656	0.335539	0.170196	0.816378	0.419937
297	0.231787	3.79694e-11	0.0034028	0.0525225	0.259042	0.289277	0.0129239	0.0680816	0.00920594	0.128671	0.0316421	0.00139381	0.027718	0.640688	0.00143557	0.410774	0.0028065	0.149232	0.0221194	0.0718024	0.725179	0.887084	0.569139	0.457198	0.24867	0.314656	0.105857	2.36158e-06	5.89316e-06	0.180358	0.135574	0.0120683	0.00402412	0.0173173	0.717748	0.409563	0.674141	0.0810007	0.00160175	0.280392	0.702903	0.896398	0.360166	0.949508	0.513946	0.287542	0.906783	0.822627	0.907587
52	0.0151212	0	0.00663518	0.061586	0.0263981	0.0458728	0.100277	0.101699	0.163014	0.0489817	0.05471	0.079613	0.087032	0.457654	0.000317995	0.52829	0.00744473	0.634416	0.265505	1.68706e-05	0.831709	0.238981	0.123124	0.600036	0.0187552	0.0130721	0.199362	0.000761714	1.79803e-05	0.0460945	0.39335	0.649512	0.497088	0.257637	0.876383	0.00925072	0.07047	0.0747996	1.65715e-08	0.508468	0.125945	0.399097	0.423138	0.716075	0.687816	0.374659	0.00155414	0.997913	0.0217713
1	0.915621	5.05071e-05	0.00107675	7.8691e-07	0.000127306	0.581607	0.517709	0.915518	0.697693	0.244991	0.380732	0.308751	0.504261	0.00724446	0.296361	0.4997	0.111845	0.393519	0.0784116	5.47261e-16	3.39627e-05	0.00685751	0	0.853399	0.000620391	0	0.0261712	0.0425499	0.774495	0	0.920478	0.388813	0.44688	0.407447	0.971256	0.127189	0.192674	0.315783	0.00141851	6.51757e-12	0.448185	0.00517055	0.888196	0	0.00303513	0.719588	0.146607	0.000188494	0.926043
5	0.00291923	2.42336e-10	2.80154e-06	0.0721096	1.38172e-10	0.121858	0.168965	0.00178578	0.00591123	0.00110072	0.0305248	0.00703025	0.00353026	0.772155	0.947715	0.0315679	0.00927464	0.174864	1.17927e-06	3.10681e-16	0.98445	0.57681	1.04511e-11	0.401544	0.000115291	1.56996e-11	5.25079e-10	1.282e-11	0.00178519	0.0209899	0.0637761	0.0131482	0.00069568	0.000180112	0	0.199751	0.00333164	1.4486e-05	0.0155447	0.032465	1.08723e-06	0.0600718	0.591689	4.88629e-05	0.0361117	0.881535	0.119488	1.54069e-06	0.194782
277	0.135711	0.665072	0.549309	0.836981	0.788964	0.983976	0.799108	0.788078	0.419775	0.974105	0.849807	0.952504	0.951361	0.0153875	0.0634859	0.600899	0.820526	0.0243697	0.11094	0.469615	0.846066	0.954297	0.353534	0.193511	0.0220533	3.4655e-07	0.276355	0.0034428	0.130238	1.8786e-07	0.0276841	4.00091e-05	0.0104011	0.000628408	0.0240256	0.022486	0.291395	0.000471448	0.652574	0.010937	0.415959	0.157649	0.691532	0.2286	0.937897	0.369818	1.57989e-09	0.0165374	0.152417
63	0.0229674	0.00372917	0.0343144	0.777419	0.770495	0.918304	0.557936	0.309079	0.48639	0.546602	0.494389	0.823396	0.348963	0.256221	0.00120066	0.100237	0.0426992	0.749445	0.0699941	4.60914e-05	0.163583	0.285011	0.0155495	0.945948	0.885307	0.12323	0.952317	1.08324e-09	0.120597	0.619394	0.00207897	0.105621	0.0902242	0.0210765	0.000516602	0	0.493775	0.0400016	0.64254	0.378196	0.735819	0.247639	0.0587507	0.000506138	0.865309	0.212996	4.94209e-05	0.614642	0.0276668
203	0.599272	0.0699169	0.0148637	0.205696	0.757258	0.828464	0.788167	0.43974	0.78573	0.893297	0.870175	0.962203	0.822945	0.0025256	0.00801836	0.0233435	0.00987296	0.28945	0.175744	1.72114e-12	0.0097665	0.0723605	0.0856495	0.00416132	0.446721	0.00580676	0.112616	0.133032	0.000179533	0.00160339	0.00108752	2.34763e-05	0.00412056	8.28e-07	0.0389664	0.000238453	0.00157535	0.090005	0.280613	0.618668	0.408255	0.643431	0.574734	0.000676148	0.161204	0	0.00528462	0.0135302	0.265288
306	0.748837	0.771359	0.62992	0.497045	0.449761	0.368388	0.632055	0.524005	0.915483	0.891954	0.849379	0.9432	0.79553	0.0273091	0.965905	0.54367	0.308358	0.607144	0.00949914	0.000413386	0.0395594	0.146319	0.83372	0.105313	0.484012	0.532758	0.0212172	0.340414	0.00403755	0.614885	0.115432	0.00374461	0.000454979	0.0559516	0.0271315	0.173615	0.724687	6.59841e-05	0.3253	0.0558737	0.0292321	0.743715	0.921949	8.74227e-05	0.373488	0	0.0186961	0.986832	0.0454069
66	0.236246	0.893714	1.01606e-11	0.0309777	2.30491e-09	0.0520369	0.323316	0.0190947	0.391594	0.4991	0.459367	0.317219	0.618957	1.20921e-12	0.441579	0.948219	0.0551204	0.40961	0.0062125	3.50542e-05	0.314794	0.0072394	0.0262211	0.000680768	1.74591e-05	2.26916e-05	0.725289	0.324257	0.524501	0.282542	0.553965	2.025e-06	0.269639	0.292056	0.561917	0.000594584	0.924018	0.769451	7.70507e-05	0.13128	0.00276468	0.738085	0.710245	0.0579199	0.8544	1.67897e-05	0.0280719	0.00179711	0.00105925
314	0.00125197	0.871079	0.0568189	0.365482	0.0058091	0.244654	0.0310085	0.00231394	0.00783271	0.315283	0.127115	0.316098	0.0814411	0.813205	0.0165699	0.0944922	0.302444	3.8803e-06	0.0179568	0.247531	0.921743	0.226259	0.0121896	0.616785	0.000339419	0.00621462	5.84231e-05	0.282081	0.554711	0.452833	0.00330249	0.202766	0.708423	0.183726	0.00614477	1.69344e-07	2.5444e-07	5.34494e-08	0.0392207	0.0661115	0.28579	0.018524	0.181825	0.0325483	0.813664	3.2e-08	0.133802	0.694819	0.680637
635	0.00881884	0.407428	0.0704329	0.0196715	0.000236381	0.113273	0.552752	0.797679	0.518328	0.0225119	0.114593	0.372504	0.195176	0.00214689	0.00450425	0.295684	0.930872	0.402141	0.486049	0.0353732	0.0399794	0.361581	0.00521884	0.282706	0.18821	0.00270692	0.162858	0.00501643	0.56324	0.504843	0.00676794	0.0461931	0.018427	0.00948631	0.00476194	0.161649	0.178342	0.0538424	0.0969586	0.0629402	0.200032	0.363402	0.557622	0.0268959	0.00278652	0.507522	0.557588	0.373443	4.09101e-07
707	0.416123	0.0654198	0.210635	0.677519	0.616977	0.17334	0.213049	0.5503	0.801779	0.494221	0.37538	0.671924	0.730559	0.0787715	0.0891259	0.00997687	0.922093	0.00602269	5.65797e-08	0.000286414	0.0491305	0.00221881	0.0106219	0.324007	8.15978e-05	2.05676e-05	0.676647	0	0.0337699	0.00010492	0.00160958	0.000965672	0.0494923	0.000286822	0.681925	0.0121238	0.151446	1.92105e-08	0.00392741	0.0384859	0.00376776	0.0668349	0.191087	0.00917605	0.167047	0.124815	1.863e-06	0.00581719	9.7e-08
753	0.24056	0.0198674	0.105816	0.439818	0.415266	0.0415121	0.817873	0.63676	0.407519	0.523528	0.620759	0.479481	0.659296	0.00332863	0.0414156	0.0697721	0.750102	0.119038	0.000390412	0.00175361	0.000668743	0	0.00109816	0.251852	0.135257	2e-09	0.392918	0.0095694	0.546521	0.0618265	0.0834496	0.28198	0.664835	0.159131	0.0410713	0.141744	0.341797	8.99412e-06	0.408423	0.439977	0.0142866	0.0218486	0.00915815	0.235015	0.00678737	0.0310456	0.0941685	0.146585	0.000995728
922	0.376484	0.336854	0.190802	0.00104538	0.652847	0.0247027	0.000144841	0.261049	0.554943	0.441348	0.310325	0.9254	0.848393	9.78981e-11	0.547609	0.0627238	0.010773	0.405378	0.753819	0.126301	0.608555	0	0.000390859	0.0751764	0	0.305257	0.130023	0.630248	0.000146973	0	0.697304	0.00189743	0.00328127	0.000183686	0	0.000153844	0.559511	0.11626	0.0354257	0.00401872	8.10873e-05	0.0125881	0.249393	0.86036	0.0709491	0.18903	0.702486	0.0025229	0.00449463
566	0.783851	0.781523	0.51087	0.638384	0.889965	0.446597	0.438748	0.319507	0.559408	0.139854	0.0644635	0.0427538	0.0419115	0.000920137	0.030525	0.013326	0.316349	0.18921	0.00544194	0.0300659	0.00106305	0.0658855	0.323669	0.171709	0.189385	0.040975	0.00382275	0.38327	0.236951	0.873202	0.000139149	0.716994	0.146129	0.205421	0.63044	0.1765	0.762882	0.00700136	0.158267	0.00120093	0.000187386	5.28103e-05	1.70666e-07	0.550999	0.064674	0.249177	0.734412	0.158644	0.00989294
528	0.467908	0.746264	0.417548	0.0100773	0.566612	0.0102347	0.0292778	0.0057687	0.00532126	0.00958317	0.000109108	9.56169e-06	1.50606e-05	0.0187791	0.609203	0.421071	0.000446402	0.0515548	0.0235354	0.0208428	0.0182568	0.0476887	0.000102451	0.00109979	0.269703	0.242896	0.00798031	0.835089	0.104228	0.221116	0.00587699	0.457721	0.833965	0.958532	0.00185758	0.0225357	0.00146193	0.0032307	2.4173e-06	3.3179e-06	7.94075e-08	0.00028627	5.29044e-06	0.0022974	0.115995	0.77875	0.916274	0.366314	0.320031
1017	0.0495325	0.751422	0.415894	0.220892	0.825971	0.0789095	0.033016	0.458671	0.111115	0.107253	0.0288793	0.0253493	0.00803664	0.19379	0.0488995	0.000846996	0.0365496	0.0818184	0.129723	0.0158063	0.251473	0.332089	0.589869	0.764305	0.311345	0.750987	3.14159e-06	0.607947	0.242899	0.479246	0.00130991	0.752801	0.761185	0.757511	0.00182951	0.259251	0.0244854	0.249643	0.00037416	0.00286264	9.53492e-05	0.0658848	3.98559e-05	0.95991	0.0113693	0.0685368	0.788834	0.104243	0.457019
686	0.11886	0.588252	0.118926	0.268558	0.549899	0.389259	0.329485	0.0137249	0.0391606	0.441867	0.146905	0.189359	0.0874408	0.0549744	1.94433e-05	0.874342	7.29e-07	0.00146827	0.0162111	8.4158e-05	0.0859161	5.74893e-05	0.410776	0.000981975	0.0473748	0.578528	4.61858e-10	2.87169e-09	2.42e-06	0.0995054	1.28703e-08	0.127633	0.885368	0.254568	0.332489	0.00197802	0.0483823	5.38038e-05	0.0125847	0.00524896	5.14406e-13	7.7331e-07	9.92981e-05	1.12315e-05	0.222248	0.250637	0.128405	0.43339	0.00548231
456	0.613807	0.560698	0.0921301	0.187293	0.357186	0.121663	0.338669	0.0913479	0.025344	0.473661	0.0100392	0.100137	0.00794814	0.00477106	0.230105	0.161211	7.04194e-06	3.14677e-08	0.102737	0.00215325	0.0875612	0.000188479	0.27122	0.574484	0.424193	0.156211	0.790302	0.776149	0.180728	0.197473	0.109039	0.609425	0.00477374	0.00497554	5.27114e-05	6.36523e-15	0.0351791	5.16533e-05	0.237126	0.00107832	0.00304387	2.72227e-05	0.101391	0.00221804	0.41271	0.0218762	0.968005	0.944434	0.610142
1056	0.105762	0.866066	0.522776	0.0661439	0.438847	0.00215199	0.149167	0.580514	0.584174	0.179102	0.0373294	0.0958208	0.118539	0.105208	2.00079e-05	0.443062	0.0213933	0.011214	0.24485	0.0330101	0.165335	0.0749031	0.273277	0.757432	0.0633992	0.223138	7.92665e-05	0.135766	0.460768	0.509065	0.000384692	0.506581	0.41546	0.0155101	0.0321952	0.681922	0.0313128	0.0552405	0.010496	8.29839e-05	0.000267803	0.000167649	0.00599069	0.0418324	0.159479	0.00057137	0.266694	0.0254027	0.173247
923	0.0243999	0.00569451	0.124203	0.186736	0.741073	0.264185	0.216179	0.188438	0.405476	0.104832	0.188162	0.166488	0.171286	0.564441	0.826173	0.920258	0.438324	0.00193407	0.0168552	0.0767412	0.574703	0.401662	0.367462	0.120315	0.00430466	0.0256427	0.0450796	0.113069	0.2636	0.105807	0.266911	0.502546	0.337233	0.782941	8.67877e-09	3.23541e-05	0.00202277	0	0.00760458	0.0130716	0.702548	0.627404	0.0182722	0.07723	0.525233	0.0173931	0.418323	0.0688854	0.311315
1295	0.0792288	0.541674	0.438491	0.266537	0.56393	0.0584262	0.161113	0.0158313	0.121728	0.0385395	0.0298356	0.156329	0.0536837	0.871607	0.174945	0.000376717	0.104712	0.0034003	0.0568551	0.166324	0.735945	0.000805464	0.00263425	0.00018462	8.39545e-05	1.87817e-10	0.00572402	0.0424699	0.00613866	0.00393773	0.144478	9.65293e-05	0.37883	0.313272	0.0029502	0.00160582	0.0128799	3.58227e-09	0.0568726	0.0679728	0.214935	0.298413	0.0483806	0.0302564	2.51264e-05	1.2286e-06	1.2805e-08	3.78029e-08	0.0772166
1246	0.00876889	0.000221584	0.000452688	0.0657809	0.854873	0.00105262	0.0276893	0.125262	0.144707	0.25416	0.00713807	0.0524631	0.0272782	0.0346217	0.00563616	0.0160175	0.0239024	0.00067932	0.242076	0.0713977	0.262034	0.000890811	0.0289174	0.832812	0.818386	0.11973	0.00610474	0.29642	0.520031	0.644345	0.00500064	0.629341	0.625588	0.158995	0.261032	0.00801923	0.00298966	0.0819895	0.0306714	0.00474563	2.92756e-07	6.83613e-06	0.00269517	0.00183793	0.395351	0.891881	0.16759	0.652331	0.501888
1297	0.859119	0.0770373	0.206624	0.0094733	0.411921	0.0865072	0.134876	0.0589239	0.0457358	0.0191518	0.00779154	0.00477077	0.00429326	0.822088	0.575938	0.191354	0.118491	0.00552658	0.0139111	0.615665	0.725302	0.0187375	0	0.554785	0.167586	0	0.623346	0.206435	0.214228	0.319872	0.158027	0.163371	0.03218	0.0981121	0.0287399	0.0394894	0.634583	0.35949	0.0356613	0.185442	0.208024	0.150519	0.329701	0.156136	0.750954	0.139845	0.0078428	0.846536	0.0942245
839	0.065489	0.0610265	0.825502	0.0112386	0.0199451	0.0334413	0.00491294	0.0367162	0.00593991	0.00121336	0.0329184	0.0396915	0.0140426	5.17059e-05	0.77536	0.868739	0.156345	0.428251	0.189249	0.350663	0.221736	0.876962	0.692276	0.906859	0.32007	0.499915	0.0111221	0.118342	0.00162749	0.189492	0.00999505	0.00431391	0.0100095	0.067158	0.906473	0.888459	0.313489	0.650641	0.433414	0.164955	0.187415	0.355894	0.116194	0.822702	0.266809	0.216406	0.576273	0.050737	0.0393969
1021	0.00818722	0.093358	7.66884e-05	0.000215452	0.0157527	0.00701072	0.00480559	0.00482013	4.52401e-05	1.87704e-05	0.000991269	0.00184518	0.000131057	2.76779e-10	0.940095	0.509896	0.021083	0.291703	0.234107	0.0920075	0.00866715	0.222082	0.0229619	0.32522	0.000258706	0.0757982	0.590179	0.2945	3.64666e-06	0.216786	0.287139	0.0355594	0.0470054	0.00789723	0.415838	0.333989	0.568846	0.618063	7.20128e-06	0.205892	0.0424529	0.289029	0.518665	0.457366	0.0219635	0.287231	0.0708984	0.0393311	0.0205182
1091	0.00212436	0.00346951	0.000800135	2.88879e-05	5.94706e-06	3.81315e-07	0.000159308	7.28872e-05	2.01619e-08	0.000947958	2.66849e-05	0.000424925	0.00117632	0.00071321	0.900669	0.140764	0.199598	0.0437381	0.431885	0.0682777	0.0150178	0.552068	0.550915	0.668094	0.0202724	0.065113	0.0704576	0.00231017	0.125891	0.364331	0.000517095	0.248665	0.000358025	0.000312748	0.116619	0.11794	0.790921	0.124311	0.0530178	0.0146017	0.105064	0.161343	0.40011	0.426243	0.060267	3.46961e-12	0.0335176	0.00718975	0.000884751
533	0.34817	0.0487807	0.406295	0.0882779	0.00436528	0.00121443	0.00455994	0.000152705	0.000622138	0.123663	0.00235418	0.000820967	0.000550333	0.633919	0.755103	0.417145	0.61436	0.312638	0.598163	0.233577	0.397339	0.349555	0.516433	0.0129823	0.342978	0.0227166	0.376281	0.184923	0.300391	0.25416	0.313636	0.406352	0.00214325	0.209999	0.000474702	0.428551	0.260504	0.192068	0.00146609	0.497025	0.114234	0.033713	0.00143189	0.000249407	0.0437271	0.303176	0.0112234	0.114998	0.616671
1249	0.00049042	0.0062383	0.000735924	0.0657941	0.00388748	0.0101931	0.0438659	0.000101075	0.00401528	0.000222073	0.000169625	0.000211652	0.000101513	0.0741424	0.895988	0.0815873	0.0517243	0.120791	0.71503	0.689598	0.447265	0.0236481	0.564993	0.310785	0.00729056	0.0682665	0.0361673	0.318517	0.350352	0.976086	0.0761661	0.547485	0.0564005	0.475786	0.361405	0.279462	0.00021749	0.0463139	0.026567	0.36133	0.112225	0.290313	0.431844	0.0136829	0.000634753	0.534431	0.318059	0.385493	0.00884025
1128	0.0186385	1.09537e-05	4.70558e-09	0.0005092	0.00122639	0.00964982	0.000372942	4.39505e-09	0.00449067	8.29728e-05	0.00462284	2.7177e-07	6.79204e-07	0.0765025	0.000141127	0.546232	0.867426	0.232993	0.371397	0.679931	0.00161871	0.246586	0.26401	0.0288044	0.23661	0.060391	1.6871e-05	0.723421	0.377335	0.0188287	0.0154819	0.156856	0.757046	0.016307	0.860037	0.130346	0.00693306	0.0996117	0.0657884	0.150806	0.394068	5.09131e-05	0.0631613	0.333027	0.146388	0.482468	0.567504	0.0839072	0.806301
759	0.000452034	0.031706	5.71949e-07	1.98321e-12	0.000122569	0.000435141	6.164e-06	8.0955e-09	1.62811e-06	5.0642e-13	2.24294e-08	8.45367e-08	9.3465e-08	9.79975e-05	0.82593	7.32214e-05	0.0641998	0.211247	0.172676	0.179143	0.273299	0.23976	0.741643	0.385187	0.474714	8.77147e-06	0.0247925	0.0750294	0.41727	0.384753	0.720345	0.830853	0.721189	0.635941	0.921798	0.612848	0.46815	0.0010565	0.0215058	0.641444	0.675062	0.351934	0.287523	0.797935	0.176527	0.00268761	0.906907	0.124691	0.845894
414	0.504045	0.0128377	0.0209811	5.95781e-14	9.52048e-06	0.000170763	1.84146e-09	5.4794e-06	1.77102e-05	1.5689e-06	3.93389e-08	1.25886e-07	3.14006e-09	0.850673	0.716758	0.307747	0.142671	0.00539856	0.357822	0.231082	0.944178	0.0436758	0.11153	0.614077	0.46099	0.138055	0.732595	0.0100744	0.477338	0.0383817	0.170921	0.0461607	0.000137011	0.431688	0.0014476	0.00495517	0.00111256	0.000170534	0.00226995	0.00269077	0.253807	0.479239	0.729238	0.0110945	0.466801	0.169897	0.676054	0.481438	0.650549
593	6.75318e-05	0.0523483	0.000703107	9.54571e-11	0.000882212	1.38138e-09	2.91599e-07	1.91301e-08	1.42665e-10	1.63408e-10	2.645e-09	2.17094e-12	1.49775e-07	0.103573	0.896384	0.656308	0.796105	0.791601	0.767953	0.354273	0.231652	0.957367	0.317218	0.683625	0.00253542	0.0125428	0.106395	1.30592e-07	0.0557513	0.000965359	0.337783	0.15864	0.142786	0.832474	0.390099	0.162206	0.014894	0.503569	0.0158108	0.37269	0.44062	0.624336	0.871463	0.721852	0.781686	0.0709713	0.0032935	0.16455	0.732015
731	1.3e-08	0.000145402	0.00629191	0.112455	0.00420219	0.0172749	0.00166299	3.5276e-08	0.000709275	0.0047983	7.36941e-05	0.00122168	0.000884456	0.487536	0.000484619	0.701928	0.369546	0.0178354	0.363538	0.187711	0.876533	0.468346	0.366273	0.23927	0.380258	0.111888	0.486409	0.000126378	0.0428753	0.532831	0.00314238	0.414906	7.55746e-05	0.0138368	0.291948	0.712204	0.00716489	0.00459903	0.709415	0.102773	0.128202	0.678664	0.215577	0.641071	0.544739	0.00129733	0.000355419	0.0284366	0.0742197
732	0.000258803	0.000151079	2.11551e-05	3.22021e-05	0.000177397	0.00260925	0.00332332	0.000503659	0.00747131	2.8111e-05	0.00801167	0.000143842	0.0208284	0.927079	0.472916	0.754748	0.353611	0.650582	0.516048	0.0435051	0.131976	0.0513182	0.185887	0.795443	0.0423339	0.00264243	0.829912	0.0542501	0.346752	0.0966683	0.182949	0.18503	0.00971154	0.0427143	0.483567	0.0494259	0.018965	0.803909	0.000115385	0.440583	0.194103	0.132625	0.0359997	0.656325	0.0751144	0.00553397	0.877972	0.379839	0.707125
680	0.0135801	0.0234886	0.0346424	0.000850359	0.453242	0.00413685	0.000619795	0.00455692	0.0220701	0.00386304	9.73237e-05	0.150308	0.00381486	0.505804	0.0726734	0.0205457	0.428335	0.0444695	0.224285	0.762561	0.587454	0.135604	0.624908	0.200361	0.231239	0.562535	0.204617	0.787473	0.933131	0.897386	0.26959	0.00682068	0.0142547	0.00167252	0.911446	0.00171123	0.00240697	0.00385818	0.0202353	0.153104	0.300231	0.00272915	0.216366	0.851807	0.618711	0.458027	0.140189	0.0029478	0.514561
131	0.00272278	7.1239e-05	4.85708e-06	6.46764e-05	3.72873e-05	5.0747e-09	1.16876e-05	5.43636e-11	3.3483e-09	1.31228e-09	3.12397e-09	6.4041e-12	3.50242e-09	0.853391	0.930717	0.00188524	0.652642	0.135688	0.792473	0.22089	0.119078	0.950456	0.207889	0.88199	0.197583	5.5705e-05	0.000493275	0.343975	0.263533	0.668183	0.00422387	0.507787	0.119487	0.315979	0.0366573	0.206784	0.00667806	0.473842	2.41324e-05	0.165641	0.195216	0.050549	0.887575	0.496905	0.0626342	0.152367	0.0447524	0.0158674	0.364722
670	0.0314413	0.107155	0.000977686	0.0419023	0.0158264	0.00496279	0.000500818	0.00999564	1.44668e-05	0.0192657	0.00335778	5.38278e-05	2.15342e-05	0.0249058	0.16002	0.167826	0.22106	0.828186	0.650348	0.116079	0.189663	0.0481784	0.669709	0.583568	0.26359	0.212938	0.51976	0.729948	0.761166	0.534182	0.00281834	0.820978	0.0648247	1.33766e-05	0.46691	0.162256	0.00669979	0.329821	0.00980134	0.000207835	0.0889511	0.0688656	0.406711	0.375997	0.905854	0.263687	0.0390415	0.437227	0.641864
26	5.65424e-14	5.95438e-08	4.01044e-12	2.2075e-20	8.66947e-11	2.04674e-16	2.66543e-16	2.39996e-10	1.36464e-23	4.074e-15	5.26575e-19	1.83325e-17	1.10646e-18	0.758742	0.951161	0.773191	0.339289	0.778894	0.776141	0.164054	0.0606197	0.245961	0.0264221	0.255862	0.837331	7.16071e-05	0	0.797719	0.358448	0.20835	0.690573	0.140619	0.170549	0.44557	0.262446	0.0886871	0	0.172393	4.47974e-05	0.028254	0.00119672	0.0933292	0.0786425	0.00167244	0.799759	0.161395	5.65573e-05	0.0312649	0.696959
380	0.0351937	0.000892737	4.18695e-06	0.000234506	8.63666e-05	1.85524e-05	1.32505e-10	2.9e-08	6.15743e-09	1.45862e-08	2.15327e-08	4.72252e-12	3e-09	0.105045	0.40779	0.383129	0.381418	0.554733	0.481701	0.494753	0.364103	0.123245	0.584099	0.493812	0.566609	0.134239	0.617031	0.861112	0.739331	0.695154	0.506405	0.758579	0.535031	0.578782	0.44121	0.855931	0.00337521	0.173384	0.0109328	0.739671	0.253016	0.374218	0.278065	0.233866	0.254887	4.72687e-05	0.403408	0.0854233	0.017378
1328	0.00269928	0.0185271	0.0184382	3.1267e-05	0.000707299	0.0200365	1.40133e-05	6.97518e-05	1.71066e-05	0.00122442	0.000376867	0.00141114	0.000249294	0.78279	0.227453	0.375561	0.352518	0.579656	0.334616	0.772918	0.159065	0.0839868	0.394565	0.0570349	0.175674	0.746666	0.731873	0.233646	0.0121981	0.00261534	0.517131	0.0979865	0.1597	0.159892	4.49303e-05	0.012593	0.141209	0.373783	0.0331133	0.8085	0.0207675	0.33452	0.140312	0.577644	0.015182	0.0695594	0.284316	0.510393	0.588588
1386	0.0049882	0.0067603	0.009088	4.57947e-06	0.00941081	0.0813357	0.00437429	0.378069	0.140003	0.00128471	0.0588689	0.000719607	0.0163305	0.217127	0.811059	0.33827	0.00118442	0.044284	0.302799	0.493519	0.00547479	0.295363	0.124585	0.0306762	0.00274874	0.0112457	0.00234566	0.000448325	0.00325838	0.0159107	0.0170986	0.329448	0.00727203	0.263983	0.452574	0.0783695	0.10375	0.322704	0.00538304	0.157482	0.154739	0	0.740608	0.289968	0.0278422	0.297756	0.349614	0.0651714	0.142988
[truncated: 13 more columns]
